# Supplementary material for: Hyperspectral Image Data and Waveband Indexing Methods to Estimate Nutrient Concentration on Lettuce (Lactuca sativa L.) Cultivars
Source: Sensors (Basel). 2022 Oct 25;22(21):8158. doi: 10.3390/s22218158 (PMC9657853; doi:10.3390/s22218158)
Supplement: Supplementary file 1 [file sensors-22-08158-s001.zip]

Archive with 1 entries (1 files):
- sensors-1939682-supplementary.xlsx
