# Supplementary material for: Hyperspectral Image Data and Waveband Indexing Methods to Estimate Nutrient Concentration on Lettuce (Lactuca sativa L.) Cultivars
Source: Sensors (Basel). 2022 Oct 25;22(21):8158. doi: 10.3390/s22218158 (PMC9657853; doi:10.3390/s22218158)
Supplement: Supplementary file 1 [file sensors-22-08158-s001.zip › sensors-1939682-supplementary.xlsx]

## Sheet: Blackss
58.1564	58.3416	58.6036	58.961	59.4026	59.9385	60.5554	61.4844	62.6081	63.9211	65.4171	67.0638	68.7977	70.6277	72.5018	74.381	76.1958	77.9164	79.4973	80.9395	82.2349	83.3776	84.3521	85.1643	85.8315	86.3686	86.7904	87.1252	87.3729	87.5679	87.7341	87.8943	88.0402	88.1642	88.2625	88.3197	88.3476	88.3458	88.3296	88.2883	88.2189	88.1421	88.0627	87.9828	87.8891	87.7826	87.6722	87.553	87.4408	87.3316
43.235	43.3637	43.5558	43.8138	44.1282	44.5138	44.9526	45.6085	46.4024	47.3285	48.3799	49.5381	50.7542	52.0353	53.3458	54.6533	55.9116	57.1047	58.1954	59.1911	60.0826	60.8715	61.5442	62.1059	62.5671	62.9403	63.234	63.465	63.6339	63.7689	63.8828	63.9936	64.0953	64.1813	64.249	64.2881	64.3085	64.3131	64.3102	64.2908	64.2563	64.2227	64.1914	64.1637	64.1272	64.0816	64.0343	63.9812	63.9331	63.8853
47.3445	47.4935	47.7064	47.9967	48.3516	48.7807	49.2697	50.0001	50.8928	51.9279	53.1045	54.3924	55.7426	57.1691	58.6251	60.0819	61.4807	62.8049	64.0185	65.1263	66.1196	66.996	67.7423	68.365	68.8782	69.2933	69.6203	69.8793	70.068	70.2197	70.3486	70.4725	70.586	70.6805	70.7538	70.795	70.8137	70.8119	70.8005	70.7704	70.7197	70.6691	70.6189	70.5713	70.5144	70.4463	70.3756	70.2994	70.2293	70.1604
46.6126	46.77	46.9882	47.2803	47.6348	48.0637	48.5515	49.2822	50.1715	51.203	52.3714	53.6482	54.988	56.3992	57.8388	59.2781	60.6604	61.9702	63.1695	64.2646	65.2469	66.1142	66.8542	67.473	67.9825	68.3981	68.7263	68.985	69.1754	69.3288	69.4592	69.5845	69.6986	69.7945	69.8689	69.9085	69.9255	69.922	69.9065	69.8721	69.8172	69.7623	69.7077	69.655	69.5927	69.519	69.4429	69.3616	69.2872	69.2141
44.1548	44.2948	44.4945	44.7613	45.0885	45.4861	45.9391	46.6192	47.4434	48.4041	49.4946	50.6817	51.9301	53.2503	54.5965	55.9423	57.2364	58.4617	59.5828	60.6073	61.5232	62.3349	63.0272	63.6064	64.0854	64.4731	64.7809	65.023	65.2001	65.3441	65.4663	65.5838	65.6911	65.7803	65.8486	65.8856	65.9008	65.8975	65.8858	65.8554	65.8062	65.7578	65.7104	65.6653	65.6122	65.5479	65.4815	65.4103	65.3451	65.281
41.4351	41.5522	41.7327	41.9792	42.2799	42.6506	43.0692	43.6833	44.4387	45.3265	46.3299	47.4284	48.5782	49.7928	51.0377	52.2793	53.4705	54.5996	55.6293	56.5741	57.423	58.1769	58.8198	59.3597	59.8092	60.1756	60.4669	60.6988	60.8703	61.0096	61.1287	61.2435	61.3475	61.4339	61.4989	61.5351	61.5519	61.5521	61.5443	61.52	61.478	61.4387	61.4027	61.3701	61.3287	61.2774	61.2244	61.1666	61.1138	61.0605
47.7517	47.9039	48.1198	48.4132	48.7701	49.2031	49.695	50.4327	51.3216	52.3572	53.5336	54.8215	56.1705	57.5922	59.0423	60.4925	61.8832	63.2006	64.4072	65.5097	66.4981	67.3743	68.1225	68.7507	69.2711	69.6936	70.0301	70.2982	70.4975	70.658	70.7953	70.9255	71.0443	71.1434	71.2192	71.2607	71.2771	71.273	71.2597	71.2259	71.1709	71.1154	71.0634	71.0134	70.9543	70.884	70.8116	70.7336	70.6615	70.5906
44.4332	44.5694	44.7626	45.0284	45.3539	45.7492	46.1996	46.8698	47.683	48.6358	49.7145	50.8958	52.1363	53.4425	54.7787	56.1171	57.4007	58.6163	59.73	60.7479	61.6607	62.4714	63.165	63.7466	64.2294	64.6228	64.9355	65.1828	65.365	65.5129	65.6385	65.7595	65.8699	65.9614	66.0323	66.071	66.0874	66.0853	66.0755	66.0476	66.0015	65.9567	65.9143	65.8756	65.8275	65.7687	65.7077	65.6412	65.5807	65.5203
[truncated: 412 more columns]

## Sheet: Parris
55.2389	55.423	55.6761	56.0185	56.4386	56.9482	57.5307	58.4028	59.4742	60.7254	62.1421	63.6971	65.3407	67.0746	68.8406	70.6115	72.3179	73.9353	75.4183	76.771	77.9792	79.0423	79.9433	80.6884	81.2946	81.7787	82.1546	82.4505	82.6671	82.8378	82.9821	83.1209	83.2495	83.3575	83.4444	83.4939	83.5183	83.516	83.4995	83.4598	83.392	83.316	83.2349	83.1522	83.0574	82.9484	82.8367	82.7171	82.6056	82.4974
41.2899	41.4185	41.5985	41.8435	42.1451	42.5129	42.9319	43.5598	44.3243	45.223	46.2422	47.3626	48.542	49.788	51.0584	52.3312	53.5565	54.7175	55.7804	56.7518	57.6201	58.3849	59.0349	59.5739	60.0135	60.3657	60.6405	60.8556	61.0132	61.1385	61.2431	61.3455	61.4405	61.519	61.5809	61.6148	61.6314	61.6308	61.6204	61.5931	61.5474	61.4989	61.4488	61.4004	61.3424	61.2729	61.2014	61.1249	61.0552	60.9864
36.8197	36.9232	37.0775	37.2888	37.5481	37.8669	38.2313	38.7718	39.4348	40.2171	41.1071	42.0801	43.1051	44.1927	45.303	46.4146	47.4848	48.5002	49.4308	50.2812	51.0411	51.7133	52.2849	52.7589	53.1472	53.4592	53.7016	53.8928	54.0309	54.1422	54.2357	54.3259	54.4087	54.4777	54.5314	54.5613	54.5754	54.575	54.5674	54.5463	54.5097	54.4729	54.4338	54.3966	54.3514	54.2972	54.2395	54.1774	54.1203	54.0644
41.93	42.0593	42.2505	42.508	42.8213	43.2018	43.6342	44.285	45.0757	46.0005	47.0499	48.2056	49.4201	50.6996	52.008	53.3141	54.5702	55.7615	56.8533	57.8519	58.7434	59.5304	60.1988	60.7526	61.2051	61.5682	61.8514	62.0758	62.238	62.3691	62.479	62.585	62.6827	62.7642	62.8281	62.8637	62.8807	62.8795	62.8693	62.8417	62.7933	62.7442	62.6923	62.6418	62.5814	62.5102	62.436	62.3568	62.2838	62.2124
40.5256	40.6485	40.8305	41.0743	41.3716	41.7324	42.1448	42.7625	43.5155	44.3984	45.3973	46.4939	47.6478	48.8655	50.1101	51.352	52.5473	53.6814	54.7222	55.6719	56.5195	57.2684	57.9037	58.4319	58.8643	59.2115	59.4835	59.6972	59.8534	59.9783	60.0834	60.1847	60.2782	60.3568	60.419	60.4557	60.4744	60.4757	60.4702	60.448	60.4089	60.3681	60.3275	60.2869	60.2371	60.177	60.1142	60.0457	59.9824	59.9203
35.4404	35.5512	35.7086	35.9219	36.1835	36.4996	36.8615	37.4007	38.0594	38.8303	39.7038	40.6589	41.6615	42.7227	43.8055	44.8905	45.9318	46.9198	47.8259	48.6518	49.3913	50.0458	50.6026	51.0661	51.4467	51.7541	51.9951	52.1848	52.3223	52.4347	52.5283	52.62	52.7051	52.7761	52.8326	52.8642	52.8795	52.8816	52.8757	52.8552	52.8204	52.785	52.7487	52.7138	52.67	52.6167	52.561	52.5009	52.4462	52.3929
32.1339	32.2336	32.3776	32.5695	32.8045	33.0917	33.4179	33.9079	34.498	35.1906	35.9791	36.8376	37.7407	38.6974	39.6731	40.6491	41.5875	42.4782	43.2935	44.0405	44.7092	45.3034	45.8111	46.2355	46.5857	46.8705	47.0958	47.2736	47.4042	47.5113	47.6017	47.6893	47.7691	47.8357	47.8873	47.9153	47.9288	47.9302	47.9252	47.9068	47.8748	47.8439	47.8134	47.7842	47.7475	47.7023	47.6553	47.6041	47.5578	47.5125
41.0514	41.1884	41.3795	41.6343	41.9466	42.3255	42.7575	43.4139	44.2015	45.1222	46.1689	47.3119	48.5162	49.7902	51.0874	52.3863	53.6377	54.8244	55.9132	56.9094	57.8006	58.5888	59.2606	59.8201	60.2802	60.6514	60.9439	61.1754	61.3459	61.4834	61.5993	61.7106	61.8121	61.8969	61.9626	61.9988	62.0162	62.0159	62.0054	61.977	61.9294	61.8801	61.83	61.7805	61.7217	61.6516	61.579	61.5016	61.4301	61.3598
[truncated: 412 more columns]

## Sheet: Rex
59.13	59.3205	59.5901	59.9539	60.4044	60.9488	61.5723	62.5031	63.6336	64.9531	66.4464	68.0831	69.8053	71.6189	73.4725	75.3302	77.1206	78.8123	80.3653	81.7814	83.0547	84.181	85.1422	85.949	86.6156	87.1576	87.5893	87.9335	88.1872	88.3894	88.5637	88.7294	88.8811	89.0081	89.1071	89.1615	89.1845	89.1783	89.1569	89.1089	89.0329	88.9528	88.8724	88.7938	88.7028	88.5978	88.4893	88.3727	88.2643	88.1574
49.5079	49.6661	49.89	50.1888	50.5574	51.0019	51.5098	52.2669	53.1825	54.251	55.4582	56.7827	58.1691	59.6307	61.1193	62.6082	64.0407	65.392	66.6314	67.7619	68.7777	69.6755	70.444	71.09	71.6262	72.0648	72.4129	72.691	72.8968	73.0625	73.2054	73.342	73.4656	73.5684	73.649	73.6919	73.7098	73.7057	73.6911	73.6558	73.6001	73.5446	73.4919	73.4427	73.3828	73.3121	73.2389	73.1592	73.0861	73.0135
47.3282	47.4772	47.6876	47.9761	48.3278	48.755	49.2406	49.9615	50.8399	51.8668	53.0279	54.2922	55.6197	57.0238	58.4544	59.8864	61.2592	62.5592	63.7495	64.8364	65.814	66.6796	67.4203	68.0402	68.5561	68.9771	69.3114	69.5778	69.775	69.9345	70.0708	70.2	70.3192	70.4179	70.4929	70.5331	70.5498	70.5459	70.5311	70.4972	70.443	70.3895	70.3387	70.2908	70.234	70.1656	70.0947	70.0183	69.9482	69.8785
46.4457	46.5905	46.7998	47.0797	47.4185	47.8315	48.3035	49.0066	49.8554	50.8454	51.9699	53.2002	54.4883	55.8462	57.231	58.6147	59.944	61.2034	62.3548	63.405	64.3474	65.1846	65.9006	66.5004	66.9987	67.405	67.7283	67.9855	68.1743	68.3278	68.4586	68.5848	68.7001	68.7969	68.8703	68.9098	68.9273	68.9254	68.9144	68.8858	68.8377	68.7906	68.7464	68.7066	68.6579	68.5975	68.5354	68.4677	68.4051	68.3418
44.7759	44.9111	45.1085	45.3742	45.6962	46.0897	46.5393	47.2078	48.0183	48.9645	50.0389	51.21	52.4404	53.7392	55.0629	56.3855	57.656	58.8608	59.9626	60.9683	61.8719	62.6731	63.3586	63.9317	64.4093	64.8009	65.1111	65.3588	65.541	65.6891	65.815	65.9358	66.0467	66.1386	66.2093	66.246	66.2626	66.2599	66.2488	66.2202	66.1736	66.1294	66.0883	66.0515	66.006	65.9498	65.8915	65.8283	65.7709	65.7123
43.1868	43.3147	43.5018	43.7612	44.0761	44.46	44.8975	45.5465	46.3349	47.2523	48.2928	49.4293	50.6215	51.8765	53.16	54.4422	55.6712	56.8336	57.8967	58.8677	59.7407	60.5133	61.1751	61.7319	62.1962	62.5761	62.8799	63.122	63.3024	63.4479	63.5741	63.6945	63.8031	63.8933	63.9623	63.9987	64.0135	64.0095	63.9967	63.9665	63.9185	63.8717	63.828	63.7879	63.7396	63.682	63.6214	63.5566	63.4974	63.4381
42.6655	42.7934	42.981	43.2354	43.5482	43.9269	44.3582	45.0011	45.778	46.6865	47.7165	48.8399	50.0144	51.2547	52.5225	53.7898	55.0045	56.1525	57.2045	58.1649	59.0275	59.7946	60.4502	61.0015	61.4597	61.8368	62.1383	62.3787	62.5559	62.7007	62.8245	62.9438	63.0521	63.1424	63.2107	63.2465	63.2603	63.257	63.2448	63.2147	63.1675	63.1229	63.0821	63.0451	62.9991	62.9443	62.8864	62.8238	62.7667	62.7102
51.3296	51.4981	51.7389	52.0612	52.4525	52.9266	53.4658	54.2729	55.2475	56.3769	57.6552	59.0523	60.5141	62.051	63.6205	65.1876	66.6926	68.1158	69.4178	70.606	71.6737	72.6205	73.4298	74.11	74.6769	75.1405	75.5115	75.8095	76.0314	76.2095	76.363	76.5097	76.6424	76.753	76.8378	76.8826	76.8997	76.8928	76.8742	76.8322	76.7667	76.7004	76.6383	76.5796	76.5095	76.4282	76.3443	76.2543	76.1714	76.0897
[truncated: 412 more columns]

## Sheet: Tacitus
56.2431	56.4204	56.6734	57.0168	57.4418	57.9537	58.5444	59.4313	60.5222	61.7895	63.2236	64.8009	66.468	68.2232	70.0186	71.8151	73.5468	75.188	76.6943	78.063	79.2863	80.3571	81.2632	82.0119	82.6182	83.0981	83.4712	83.764	83.9782	84.1464	84.2865	84.4235	84.5477	84.6507	84.7354	84.785	84.8079	84.8026	84.7811	84.7365	84.6647	84.5825	84.4941	84.4027	84.2985	84.184	84.0668	83.94	83.8212	83.7068
39.0999	39.2169	39.39	39.6246	39.9085	40.2559	40.653	41.2526	41.9819	42.8324	43.8015	44.8633	45.9834	47.1677	48.3774	49.5851	50.7463	51.8508	52.8613	53.7842	54.6063	55.3291	55.9408	56.4476	56.859	57.1864	57.4399	57.6381	57.7833	57.8985	57.9946	58.089	58.1744	58.2463	58.3045	58.3389	58.3556	58.356	58.3479	58.3252	58.2848	58.2401	58.1941	58.148	58.0924	58.0288	57.9627	57.8905	57.8241	57.759
40.9375	41.0683	41.258	41.5056	41.8112	42.1824	42.609	43.2528	44.0299	44.9447	45.9784	47.1104	48.3071	49.5682	50.8563	52.1419	53.3841	54.5611	55.6393	56.6203	57.496	58.2665	58.9188	59.4575	59.894	60.2414	60.5104	60.721	60.874	60.9967	61.0988	61.1971	61.2882	61.3647	61.425	61.4605	61.4778	61.4774	61.4666	61.4397	61.3932	61.3428	61.287	61.2317	61.1682	61.0935	61.0172	60.9356	60.8598	60.786
36.9076	37.0194	37.1849	37.4063	37.6737	38.0007	38.3736	38.9357	39.6189	40.4148	41.3219	42.316	43.3668	44.4762	45.6076	46.7368	47.8239	48.8579	49.8036	50.6662	51.4348	52.113	52.6865	53.1613	53.546	53.8532	54.0915	54.2796	54.4161	54.525	54.6155	54.7042	54.7863	54.8554	54.911	54.9434	54.9608	54.9629	54.9565	54.9366	54.8984	54.8578	54.8141	54.7711	54.7197	54.6595	54.5977	54.5307	54.4695	54.4097
35.8412	35.9524	36.1131	36.3321	36.6007	36.9256	37.2942	37.8499	38.524	39.3175	40.2191	41.2023	42.2407	43.3423	44.4634	45.584	46.6597	47.6795	48.6148	49.4697	50.2301	50.9005	51.469	51.9394	52.3223	52.628	52.8637	53.0486	53.1828	53.2913	53.3818	53.4691	53.5504	53.6185	53.6716	53.7013	53.7172	53.7176	53.7095	53.687	53.6474	53.606	53.5615	53.5173	53.4644	53.4024	53.3378	53.2692	53.2068	53.1454
33.7975	33.8887	34.036	34.2353	34.4803	34.779	35.12	35.6268	36.247	36.9825	37.8161	38.7308	39.6963	40.7173	41.7636	42.805	43.8077	44.7586	45.6295	46.425	47.1346	47.7599	48.2882	48.7243	49.0778	49.36	49.5796	49.7513	49.8754	49.9745	50.0585	50.1406	50.216	50.2784	50.3287	50.3577	50.3742	50.3766	50.3724	50.3539	50.3203	50.2844	50.2461	50.2069	50.1591	50.1037	50.0463	49.9842	49.9282	49.873
40.0864	40.2191	40.4095	40.6601	40.9642	41.3323	41.7522	42.3885	43.1589	44.0618	45.0795	46.2032	47.3855	48.6305	49.9011	51.1685	52.3906	53.5502	54.6127	55.5829	56.448	57.2107	57.8559	58.3888	58.8215	59.1668	59.4343	59.6444	59.798	59.9197	60.0227	60.1235	60.2157	60.2923	60.3534	60.3893	60.4077	60.408	60.3987	60.3728	60.3264	60.2771	60.2245	60.1707	60.1071	60.0337	59.9575	59.8764	59.8012	59.7281
43.642	43.7854	43.9878	44.2588	44.5892	44.9889	45.4449	46.1278	46.9654	47.9483	49.059	50.28	51.5637	52.919	54.2993	55.6802	57.0101	58.2705	59.4257	60.4795	61.4185	62.2462	62.946	63.5241	63.9944	64.3686	64.6577	64.8856	65.0499	65.1803	65.29	65.3967	65.4951	65.578	65.6426	65.6796	65.6968	65.6944	65.6825	65.653	65.601	65.5453	65.4852	65.4249	65.3549	65.2738	65.1888	65.0992	65.0151	64.9342
[truncated: 412 more columns]

## Sheet: Wave
390.57	391.89	393.21	394.52	395.84	397.16	398.47	399.79	401.11	402.42	403.74	405.06	406.37	407.69	409.01	410.33	411.64	412.96	414.28	415.6	416.92	418.23	419.55	420.87	422.19	423.51	424.83	426.15	427.46	428.78	430.1	431.42	432.74	434.06	435.38	436.7	438.02	439.34	440.66	441.98	443.3	444.62	445.94	447.26	448.58	449.9	451.22	452.54	453.87	455.19
[truncated: 412 more columns]

## Sheet: Nutrient
Treatment	Leaf area (cm^2)	Fresh wt (g)	Dry wt (g)	SPAD	Tissue NO3-	Tissue K+	Tissue Ca2+	Tissue pH	Brix (%)	Note
0	122.125	4.75	2	10.2	3000	3300	307.5	6.23	12.5	11.75		Black SS
50	271.312	69	3.17	19.175	2225	4325	332.5	5.86	7.4	21.25
100	300.562	80.75	3.62	20.675	4125	4625	222.5	5.86	6.875	18.25
150	287.938	59	2.5825	22.57	5175	3900	242.5	5.895	6.45	16.5
200	267.938	72.5	2.855	20.3	4800	4000	265	5.875	6.65	16.75
250	310.125	104.75	5.075	20.725	5175	4375	240	5.995	7.75	21.75
300	299.375	78	4.1325	21.4	6200	4200	247.5	5.9925	5.975	19.75
350	274.75	68.5	3.4475	22.875	5775	4675	307.5	6.05	7.825	17.25
0	33.25	5.5	2.15	30.3	1650	5300	150	6.085	15.275	11.5		Parris
50	177.625	59.25	8.1225	39.625	2050	5250	237.5	6.155	7.825	20.75
100	271.938	79.75	10.8725	42.625	4450	5750	192.5	5.985	7.25	21.25
150	279.438	116.75	4.72	39.6	5025	4500	275	5.895	6.325	22.25
200	273.562	111.5	4.9775	40.4	5975	4050	200	6.015	19.575	18.25
250	261.125	121	4.2775	42.475	5875	4800	307.5	5.7925	6.65	21.25
300	245	98.3333	4.425	43.6	5333.33	4200	290	5.92333	7.03333	17.6667
350	261.875	117.25	5.7025	45.775	6675	5475	197.5	6.06	8.225	21.5
0	27.1875	5.5	2.2	22.95	3325	4175	317.5	7.205	18.675	11		Rex
50	141.75	54	2.26	30.875	2137.5	5350	335	6.2775	7.55	17
100	184.75	76	3.7775	29.5	4825	5050	297.5	5.9	7.15	16.25
150	192.562	69	2.7675	31.275	5775	4925	232.5	5.9	6.85	16
200	177.188	69	3.46	30.625	6825	5500	310	5.9725	6.7	14.75
250	179.688	70.25	2.775	31.4	7850	5425	277.5	5.88	6.475	13.5
300	186.25	62.5	2.5275	32.175	7375	4975	255	5.9675	6.675	13.25
350	206.875	72.5	3.8575	28.65	7450	4725	212.5	5.965	7	13.75
0	36.0625	5	2.05	36.525	2425	4850	185	6.1325	19.25	8.25		Tacitus
50	172.5	59.75	2.8	44.25	1625	5250	317.5	6.15	8.525	20.75
100	214.375	73.75	2.9475	45.275	3375	4700	282.5	6.03	7.525	16.25
150	270.25	97.25	4.2575	44.7	4800	4250	247.5	5.9425	6.975	22.5
200	285.75	105.75	4.025	46.525	4575	4450	322.5	5.8925	6.875	20.5
250	246.25	84	3.23	45.9	5475	4600	297.5	6.2	6.8	20.25
300	273.5	102.25	4.6	45.4	5600	4150	295	6.2025	7.575	22
350	256.938	94.75	5.0825	47.65	6550	4600	297.5	6.1275	9.15	18

## Sheet: INFO
Blackss: 'HSI'	Parris: 'HSI'	Rex: 'HSI'	Tacitus: 'HSI'	DATA Quality
Filtered Data: 0 ppm	Filtered Data: 0 ppm	Filtered Data: 0 ppm	Filtered Data: 0 ppm	Very Nice USED
Filtered Data: 50 ppm	Filtered Data: 50 ppm	Filtered Data: 50 ppm	Filtered Data: 50 ppm	Very Nice USED
Filtered Data: 100 ppm	Filtered Data: 100 ppm	Filtered Data: 100 ppm	Filtered Data: 100 ppm	Very Nice USED
Filtered Data: 150 ppm	Filtered Data: 150 ppm	Filtered Data: 150 ppm	Filtered Data: 150 ppm	Very Nice USED
Filtered Data: 200 ppm	Filtered Data: 200 ppm	Filtered Data: 200 ppm	Filtered Data: 200 ppm	Very Nice USED
Filtered Data: 250 ppm	Filtered Data: 250 ppm	Filtered Data: 250 ppm	Filtered Data: 250 ppm	Very Nice USED
Filtered Data: 300 ppm	Filtered Data: 300 ppm	Filtered Data: 300 ppm	Filtered Data: 300 ppm	Very Nice USED
Filtered Data: 350 ppm	Filtered Data: 350 ppm	Filtered Data: 350 ppm	Filtered Data: 350 ppm	Very Nice USED
